# Supplementary material for: Assessing the Risks of Potential Bacterial Pathogens Attaching to Different Microplastics during the Summer–Autumn Period in a Mariculture Cage
Source: Microorganisms. 2021 Sep 9;9(9):1909. doi: 10.3390/microorganisms9091909 (PMC8469625; doi:10.3390/microorganisms9091909)
Supplement: Supplementary file 1 [file microorganisms-09-01909-s001.zip]

Archive with 2 entries (2 files):
- Dataset S1.xlsx
- Supplementary Materials.pdf
