# Supplementary material for: Assessing the Risks of Potential Bacterial Pathogens Attaching to Different Microplastics during the Summer–Autumn Period in a Mariculture Cage
Source: Microorganisms. 2021 Sep 9;9(9):1909. doi: 10.3390/microorganisms9091909 (PMC8469625; doi:10.3390/microorganisms9091909)
Supplement: Supplementary file 1 [file microorganisms-09-01909-s001.zip › Dataset S1.xlsx]

## Sheet: env
Sample ID	Sampling day	Sampling position	Temperature (℃)	Ammonium (mg N/L)	Nitrate (mg N/L)	Nitrite (mg N/L)	Phosphate (mg P/L)	Suspended particle (mg/L)	COD (mg/L)	pH	DO (mg/L)	Saltlinity (psu)
D15A	Day 15	A	29.6	0.077801	0.136782	0.0490119	0.00632086	8.23529	0.4896	8.14	5.16	27.95
D15B	Day 15	B	29.6	0.0851832	0.015598	0.0499544	0.00832748	37.8261	0.38352	8.13	5.47	26.3
D15C	Day 15	C	29.6	0.0932199	0.113985	0.0477552	0.0103341	15.932	0.31008	8.12	4.92	28.5
D15D	Day 15	D	29.6	0.0887696	0.171578	0.0486977	0.0103341	12.6667	0.86904	8.13	4.92	29.9
D15E	Day 15	E	29.6	0.163796	0.0971876	0.0468127	0.00832748	5	0.9792	8.14	4.86	25.9
D30A	Day 30	A	29.6	0.0281784	0.178777	0.0276118	0.0419344	34.6	0.78744	7.93	5.5	26.08
D30B	Day 30	B	29.6	0.019943	0.248368	0.00633809	0.0467545	50.8	0.71808	8.02	5.23	25.67
D30C	Day 30	C	29.6	0.0270312	0.213573	0.0269828	0.0403278	47.5714	0.88536	8.03	5.25	26.3
D30D	Day 30	D	29.6	0.0424776	0.263966	0.0263539	0.0451478	45.5	0.7752	8.02	5.54	26.04
D30E	Day 30	E	29.6	0.0174847	0.23277	0.0263539	0.0403278	39.5	0.73848	8.03	5.07	27.59
D60A	Day 60	A	27.1	0.0114242	0.547152	0.0156003	0.0423515	94	0.3234	7.91	4.7	27.04
D60B	Day 60	B	27.1	0.0200265	0.506981	0.0167934	0.0376106	43.8	0.2898	7.78	4.88	27.06
D60C	Day 60	C	27.1	0.00928341	0.493129	0.0156003	0.0407712	43.9	0.6048	7.89	4.91	27.07
D60D	Day 60	D	27.1	0.00778483	0.488974	0.0129157	0.0423515	50	0.7602	7.92	4.9	27.06
D60E	Day 60	E	27.1	0.00342532	0.522219	0.0135123	0.0423515	59	0.7476	7.89	4.86	27.05
D90A	Day 90	A	22.2	0.0620767	1.29589	0.00541774	0.0742433	56.2	0.56048	8.05	6.48	23.5
D90B	Day 90	B	22.3	0.0437829	1.08275	0.00351678	0.0613935	51.7	0.42488	8.05	6.45	23.49
D90C	Day 90	C	22.3	0.0401853	1.13541	0.00319995	0.0685323	79.5349	0.78648	8.03	6.43	23.39
D90D	Day 90	D	22.2	0.0359528	1.22317	0.00319995	0.0713878	54.7	0.58308	7.98	6.37	23.42
D90E	Day 90	E	22.2	0.0318614	1.08776	0.0038336	0.0713878	61.7	0.37064	7.9	6.51	23.28
DO, dissolved oxygen; COD, chemical oxygen demand.
